# Supplementary material for: Evaluation of Simplified HCV Diagnostics in HIV/HCV Co-Infected Patients in Myanmar
Source: Viruses. 2023 Feb 13;15(2):521. doi: 10.3390/v15020521 (PMC9967037; doi:10.3390/v15020521)
Supplement: Supplementary file 1 [file viruses-15-00521-s001.zip]

Archive with 4 entries (4 files):
- Supplementary figure S1 caption.pdf
- Supplementary Figure S1.tif
- Supplementary table S1.pdf
- Supplementary Table S2.pdf
